# Supplementary material for: Molecular Basis for Vulnerability to Mitochondrial and Oxidative Stress in a Neuroendocrine CRI-G1 Cell Line
Source: PLoS One. 2011 Jan 4;6(1):e14485. doi: 10.1371/journal.pone.0014485 (PMC3020905; doi:10.1371/journal.pone.0014485)
Supplement: Table S2 — (0.03 MB XLS) [file pone.0014485.s012.xls]

## Sheet: Sheet1
	Supplemental Table S2. Probes used for qRT-PCR.
	Gene Symbol	Applied Biosystems Assay ID
	Ephx1	Rn00563349_m1
	Gck	Rn00561265_m1
	Gclc	Rn00563101_m1
	Gclm	Rn00568900_m1
	Gpx2	Rn00822100_gH
	Ins1	Rn02121433_g1
	Ins2	Rn01774648_g1
	Keap1	Rn00589292_m1
	Me1	Rn00561502_m1
	Neurod1	Rn00824571_s1
	Nfe2l2	Rn00477784_m1
	Nkx6-1	Rn00581973_m1
	Nqo1	Rn00566528_m1
	Nqo2	Rn01434729_g1
	Park7	Rn01516683_g1
	Pax4	Rn01646603_g1
	Pdx-1	Rn00755591_m1
	Txn1	Rn00587437_m1
	Txnrd1	Rn01503798_m1
	Ucp2	Rn01754856_m1
